# Supplementary material for: Quantile regression analysis reveals widespread evidence for gene-environment or gene-gene interactions in myopia development
Source: Commun Biol. 2019 May 6;2:167. doi: 10.1038/s42003-019-0387-5 (PMC6502837; doi:10.1038/s42003-019-0387-5)
Supplement: Supplementary file 3 — Supplementary Data [file 42003_2019_387_MOESM3_ESM.xlsx]

## Sheet: Supplementary Data 1
Supplementary Data 1. Summary statistics for `conventional` OLS regression effect size estimates for association with refractive error
SNP	Gene	CHR	BP	EA	MAF	Beta [95% CI]	P
rs524952	GOLGA8B_GJD2	15	35005886	A	0.49	-0.258 [-0.285; -0.231]	6.18 x 10-79
rs12193446	BC035400_LAMA2	6	129820038	A	0.1	-0.434 [-0.48; -0.389]	1.06 x 10-77
rs7744813	KCNQ5	6	73643289	A	0.41	-0.218 [-0.246; -0.19]	1.84 x 10-53
rs1550094	PRSS56	2	233385396	G	0.31	-0.204 [-0.234; -0.175]	5.69 x 10-43
rs11602008	LRRC4C	11	40149305	T	0.17	-0.238 [-0.274; -0.202]	5.14 x 10-38
rs72621438	SNORA51_CA8	8	60178580	C	0.35	-0.175 [-0.203; -0.147]	2.99 x 10-34
rs6495367	RASGRF1	15	79375347	A	0.42	-0.158 [-0.185; -0.131]	7.87 x 10-30
rs10500355	RBFOX1	16	7459347	A	0.36	-0.164 [-0.193; -0.135]	2.39 x 10-29
rs2573210	PRSS56	2	233385025	G	0.19	-0.192 [-0.226; -0.157]	4.51 x 10-28
rs2326823	BC035400	6	129842188	C	0.08	-0.252 [-0.301; -0.204]	2.21 x 10-24
rs2573081	PDE11A	2	178828507	G	0.46	-0.137 [-0.164; -0.11]	2.51 x 10-23
rs5442	GNB3	12	6954864	A	0.07	-0.256 [-0.309; -0.204]	1.47 x 10-21
rs2276560	EIF4E2_EFHD1	2	233450919	C	0.24	-0.145 [-0.176; -0.113]	2.56 x 10-19
rs7895108	KCNMA1	10	79061458	T	0.37	-0.126 [-0.154; -0.098]	6.35 x 10-19
rs6433704	PDE11A	2	178847912	G	0.41	-0.127 [-0.155; -0.098]	3.13 x 10-18
rs2908972	SHISA6	17	11407259	A	0.39	-0.121 [-0.149; -0.092]	4.27 x 10-17
rs3138137	BLOC1S1-RDH5_RDH5	12	56116981	C	0.49	-0.116 [-0.143; -0.088]	1.01 x 10-16
rs17400325	PDE11A	2	178565913	C	0.04	-0.28 [-0.348; -0.213]	2.86 x 10-16
rs2855530	BMP4	14	54421917	C	0.49	-0.111 [-0.138; -0.084]	4.76 x 10-16
rs9517964	ZIC2_PCCA	13	100717833	C	0.43	-0.113 [-0.141; -0.086]	7.45 x 10-16
rs745480	LRIT2_LRIT1	10	85986554	G	0.48	-0.109 [-0.136; -0.082]	1.93 x 10-15
rs2166181	RASGEF1B_U6	4	82422327	G	0.47	-0.11 [-0.137; -0.082]	2.77 x 10-15
rs1858001	C4BPA_CD55	1	207488004	G	0.31	-0.117 [-0.146; -0.087]	4.20 x 10-15
rs62070229	MYO1D_TMEM98	17	31227593	G	0.18	-0.137 [-0.172; -0.102]	9.61 x 10-15
rs7829127	ZMAT4	8	40726394	A	0.21	-0.131 [-0.164; -0.098]	1.27 x 10-14
rs12898755	APH1B	15	63574641	G	0.21	-0.130 [-0.163; -0.097]	1.53 x 10-14
rs511217	METTL15_KCNA4	11	30029948	A	0.26	-0.117 [-0.148; -0.087]	8.36 x 10-14
rs10887262	RGR	10	86009171	C	0.29	-0.110 [-0.140; -0.081]	3.03 x 10-13
rs11118367	LYPLAL1	1	219790221	T	0.45	-0.100 [-0.127; -0.073]	3.83 x 10-13
rs13069734	ZBTB38	3	141148419	G	0.35	-0.106 [-0.135; -0.077]	4.59 x 10-13
rs10511652	SH3GL2_ADAMTSL1	9	18362865	G	0.4	-0.103 [-0.131; -0.075]	5.97 x 10-13
rs12965607	MYO5B	18	47391025	G	0.15	-0.135 [-0.173; -0.098]	1.25 x 10-12
rs1556867	5S_rRNA_PBX1	1	164213686	T	0.24	-0.114 [-0.145; -0.082]	1.91 x 10-12
rs7624084	ZBTB38	3	141093285	T	0.44	-0.097 [-0.124; -0.070]	2.88 x 10-12
rs2573232	ALPPL2_ALPI	2	233300046	T	0.09	-0.166 [-0.213; -0.119]	3.07 x 10-12
rs56075542	BC040861_PABPC1P2	2	146882415	T	0.45	-0.096 [-0.124; -0.069]	4.81 x 10-12
rs7747	ANTXR2	4	80827062	C	0.2	-0.119 [-0.153; -0.085]	5.21 x 10-12
rs12451582	NOG_C17orf67	17	54734643	G	0.36	-0.098 [-0.126; -0.070]	8.76 x 10-12
rs837323	PCCA	13	101175664	C	0.47	-0.094 [-0.121; -0.067]	9.78 x 10-12
rs7042950	RORB	9	77149837	G	0.22	-0.112 [-0.144; -0.079]	1.19 x 10-11
rs2229742	NRIP1	21	16339172	C	0.11	-0.151 [-0.195; -0.107]	1.34 x 10-11
rs2143964	BMP4_CDKN3	14	54726800	G	0.26	-0.106 [-0.137; -0.075]	1.57 x 10-11
rs1954761	GRIA4	11	105596885	T	0.37	-0.095 [-0.123; -0.067]	2.98 x 10-11
rs11210537	HIVEP3	1	42345723	G	0.32	-0.098 [-0.127; -0.069]	3.16 x 10-11
rs2155413	DLG2	11	84634790	A	0.47	-0.093 [-0.121; -0.066]	3.81 x 10-11
rs12883788	AKAP6_NPAS3	14	33303540	C	0.46	-0.091[-0.118; -0.064]	5.82 x 10-11
rs2150458	PCBP3_COL6A1	21	47377296	G	0.43	-0.091 [-0.118; -0.063]	7.97 x 10-11
rs41393947	PNPT1_EFEMP1	2	56011517	A	0.14	-0.129 [-0.168; -0.090]	8.67 x 10-11
rs2225986	LINC00862	1	200311910	A	0.39	-0.090 [-0.118; -0.063]	1.37 x 10-10
rs297593	GPD2	2	157363743	T	0.29	-0.096 [-0.126; -0.066]	3.15 x 10-10
rs11802995	KIRREL	1	158053024	C	0.23	-0.104 [-0.136; -0.071]	3.35 x 10-10
rs7667446	C4orf22_BMP3	4	81906024	C	0.18	-0.110 [-0.145; -0.075]	4.69 x 10-10
rs72826094	TCF7L2	10	114801488	T	0.2	-0.107 [-0.140; -0.073]	4.73 x 10-10
rs34539187	FBN1	15	48756536	C	0.13	-0.126 [-0.166; -0.086]	7.19 x 10-10
rs1237670	HP08777	1	113418415	G	0.22	-0.100 [-0.133; -0.068]	1.06 x 10-9
rs2622646	NCOA2_TRAM1	8	71413737	A	0.35	-0.088 [-0.117; -0.060]	1.12 x 10-9
rs7662551	LOC100506035_PCAT4	4	80537638	G	0.25	-0.096 [-0.127; -0.065]	1.20 x 10-9
rs8073754	C17orf47	17	56618030	C	0.17	-0.110 [-0.146; -0.075]	1.20 x 10-9
rs11101263	FRMPD2	10	49414181	T	0.27	-0.092 [-0.123; -0.062]	2.33 x 10-9
rs6420484	TSPAN10	17	79612397	A	0.36	-0.086 [-0.114; -0.058]	2.44 x 10-9
rs1313240	JB175233_C14orf39	14	60848527	T	0.29	-0.090 [-0.119; -0.060]	3.17 x 10-9
rs115152181	CDRT15	17	14136125	T	0.43	-0.082 [-0.109; -0.055]	3.39 x 10-9
rs1928175	LINC00340	6	22079485	A	0.44	-0.081 [-0.109; -0.054]	4.43 x 10-9
rs9395623	TFAP2D_TFAP2B	6	50757699	T	0.33	-0.085 [-0.114; -0.056]	5.54 x 10-9
rs4793501	KCNJ2_BC039327	17	68718734	T	0.42	-0.081 [-0.109; -0.054]	7.14 x 10-9
rs36024104	LRFN5	14	42294993	G	0.19	-0.101 [-0.135; -0.067]	7.33 x 10-9
rs9547035	LINC00333_LINC00351	13	85573496	G	0.26	-0.090 [-0.121; -0.059]	9.02 x 10-9
rs1207782	LINC00340	6	22059967	T	0.38	-0.081 [-0.109; -0.053]	1.21 x 10-8
rs2745953	CD34	1	208062973	T	0.29	-0.086 [-0.116; -0.056]	1.63 x 10-8
rs9681162	AK124857_LMCD1-AS1	3	8194734	C	0.29	-0.085 [-0.114; -0.055]	2.28 x 10-8
rs28471081	RBFOX1	16	7414383	A	0.21	-0.095 [-0.128; -0.062]	2.65 x 10-8
rs12526735	KCNQ5	6	73648822	T	0.48	-0.075 [-0.102; -0.048]	4.83 x 10-8
rs10853531	SLC14A2	18	42824449	G	0.21	-0.093 [-0.126; -0.059]	5.11 x 10-8
rs4764038	GRIN2B	12	14062637	T	0.26	-0.085 [-0.116; -0.054]	6.38 x 10-8
rs7925340	FSHB_ARL14EP	11	30280408	A	0.23	-0.088 [-0.120; -0.056]	6.50 x 10-8
rs9295499	CDKAL1	6	21160689	C	0.32	-0.079 [-0.108; -0.050]	8.53 x 10-8
rs7122817	DSCAML1	11	117657679	G	0.48	-0.074 [-0.101; -0.046]	1.07 x 10-7
rs11723482	PCAT4_ANTXR2	4	80793199	T	0.26	-0.083 [-0.114; -0.052]	1.37 x 10-7
rs11145465	TJP2	9	71766593	A	0.22	-0.087 [-0.119; -0.054]	2.05 x 10-7
rs1790165	NTM	11	131928971	C	0.42	-0.072 [-0.099; -0.045]	2.28 x 10-7
rs56014528	NDUFB1	14	92598635	G	0.15	-0.098 [-0.136; -0.061]	2.42 x 10-7
rs1969091	TMC3_MEX3B	15	82326775	C	0.29	-0.078 [-0.108; -0.049]	2.54 x 10-7
rs1064583	COL10A1	6	116446576	G	0.4	-0.072 [-0.099; -0.044]	3.09 x 10-7
rs807037	KAZALD1	10	102824349	C	0.34	-0.074 [-0.102; -0.045]	3.56 x 10-7
rs10003846	C4orf22_BMP3	4	81923677	T	0.1	-0.114 [-0.158; -0.070]	3.95 x 10-7
rs7337610	FLT1	13	28962666	T	0.37	-0.072 [-0.100; -0.044]	4.15 x 10-7
rs4237285	C10orf11	10	77814981	C	0.46	-0.068 [-0.095; -0.041]	8.12 x 10-7
rs4795364	MED1	17	37576546	G	0.25	-0.077 [-0.108; -0.046]	1.21 x 10-6
rs1555075	RALY	20	32610401	C	0.35	-0.070 [-0.098; -0.042]	1.23 x 10-6
rs1994840	C4orf22	4	81707526	T	0.22	-0.080 [-0.112; -0.047]	1.79 x 10-6
rs235770	BMP2	20	6761765	T	0.39	-0.066 [-0.094; -0.039]	2.59 x 10-6
rs1649068	BICC1	10	60304864	A	0.45	-0.065 [-0.092; -0.038]	2.61 x 10-6
rs7968679	PZP	12	9313304	G	0.31	-0.070 [-0.099; -0.041]	2.72 x 10-6
rs6753137	FAM150B_TMEM18	2	301051	T	0.43	-0.065 [-0.092; -0.038]	3.10 x 10-6
rs11589487	AK097193_BC030753	1	61342229	G	0.44	-0.064 [-0.091; -0.037]	3.34 x 10-6
rs1983554	MEI1_bK250D10.C22.8	22	42194561	A	0.3	-0.067 [-0.097; -0.038]	6.05 x 10-6
rs284818	ST18_FAM150A	8	53363937	C	0.13	-0.091 [-0.131; -0.052]	6.52 x 10-6
rs10880855	ARID2	12	46144855	T	0.5	-0.061 [-0.089; -0.034]	8.89 x 10-6
rs6903823	SCAND3	6	28322296	A	0.25	-0.070 [-0.102; -0.039]	9.56 x 10-6
rs1150687	ZNF192P1_TRNA_Ser	6	28162469	C	0.39	-0.062 [-0.089; -0.034]	1.02 x 10-5
rs1359543	RCBTB1	13	50159165	A	0.35	-0.064 [-0.092; -0.035]	1.03 x 10-5
rs7737179	TMEM161B-	5	87795525	A	0.22	-0.073 [-0.106; -0.041]	1.21 x 10-5
	AS1_LINC00461
rs11654644	B4GALNT2_TRNA_Gln	17	47263475	T	0.18	-0.078 [-0.113; -0.042]	1.52 x 10-5
rs9416017	DNAJB12	10	74100279	T	0.36	-0.062 [-0.090; -0.033]	1.98 x 10-5
rs4687586	CACNA1D	3	53837971	C	0.32	-0.062 [-0.092; -0.033]	2.83 x 10-5
rs4808962	GATAD2A	19	19579557	G	0.17	-0.076 [-0.112; -0.040]	3.35 x 10-5
rs10458138	LOC100508120	6	2429743	A	0.22	-0.068 [-0.101; -0.036]	4.17 x 10-5
rs4260345	THRB	3	24256698	C	0.37	-0.058 [-0.086; -0.030]	5.03 x 10-5
rs17428076	HAT1_METAP1D	2	172851936	C	0.24	-0.064 [-0.096; -0.033]	5.74 x 10-5
rs3110134	SNORA51_CA8	8	60097984	G	0.31	-0.058 [-0.088; -0.029]	8.72 x 10-5
rs10122788	MVB12B	9	129206832	G	0.43	-0.055 [-0.082; -0.027]	8.92 x 10-5
rs79266634	RBFOX1	16	7309047	C	0.09	-0.093 [-0.140; -0.046]	0.000106
rs28658452	MYCN_SNORA40	2	16234068	A	0.08	-0.097 [-0.145; -0.048]	0.000111
rs79953651	ANTXR2	4	80982013	C	0.04	-0.135 [-0.204; -0.066]	0.000115
rs1454776	GALNT15	3	16009044	G	0.48	-0.053 [-0.080; -0.026]	0.000125
rs17382981	CYP26A1_MYOF	10	94953258	T	0.42	-0.053 [-0.080; -0.026]	0.00013
rs72655575	SNORA51_CA8	8	60556509	C	0.21	-0.065 [-0.098; -0.032]	0.000133
rs10760673	TGFBR1	9	101878622	A	0.2	-0.065 [-0.099; -0.031]	0.000146
rs9516194	GPC5_GPC6	13	93859498	G	0.5	-0.052 [-0.078; -0.025]	0.000166
rs17032696	CAMKMT_SIX3	2	45137870	A	0.18	-0.067 [-0.102; -0.032]	0.000183
rs8075280	POLR2A_TNFSF12	17	7434819	T	0.39	-0.053 [-0.081; -0.025]	0.000188
rs2116093	BC043573	8	10613299	G	0.4	-0.052 [-0.080; -0.024]	0.000233
rs17125093	TTC8_TRNA_Ala	14	89428948	A	0.2	-0.063 [-0.096; -0.029]	0.000277
rs7107014	HNRNPKP3_API5	11	43307811	C	0.48	-0.050 [-0.077; -0.023]	0.000307
rs11088317	NRIP1_USP25	21	16574122	T	0.29	-0.054 [-0.084; -0.024]	0.000356
rs7941828	MPPED2	11	30430331	C	0.36	-0.051 [-0.079; -0.023]	0.000358
rs11202736	RNLS	10	90142203	A	0.3	-0.054 [-0.083; -0.024]	0.000414
rs55885222	SNTB1	8	121621473	A	0.36	-0.051 [-0.079; -0.022]	0.000467
rs9388766	L3MBTL3	6	130354855	C	0.3	-0.051 [-0.081; -0.022]	0.000568
rs1358684	SEMA3D_GRM3	7	86103402	C	0.27	-0.053 [-0.083; -0.023]	0.000613
rs56055503	MAF_DYNLRB2	16	80532694	A	0.22	-0.057 [-0.089; -0.024]	0.00064
rs117735470	ST8SIA1_C2CD5	12	22592653	A	0.09	-0.079 [-0.125; -0.032]	0.000921
rs35337422	RD3L	14	104407243	C	0.15	-0.062 [-0.100; -0.023]	0.00155
rs7933504	KCNJ5	11	128783781	G	0.29	-0.047 [-0.077; -0.017]	0.0019
rs11178469	PTPRR	12	71275137	T	0.23	-0.050 [-0.082; -0.018]	0.00223
rs7207217	BC039327_D43770	17	69528353	A	0.38	-0.043 [-0.071; -0.015]	0.00234
rs931302	NONE_SETMAR	3	4210614	T	0.29	-0.045 [-0.074; -0.015]	0.00305
rs10187371	ZEB2	2	145226370	T	0.17	-0.050 [-0.086; -0.014]	0.00648
rs2823097	NRIP1_USP25	21	16523144	C	0.33	-0.039 [-0.068; -0.011]	0.00752
rs1532278	CLU	8	27466315	T	0.4	-0.037 [-0.064; -0.009]	0.00891
rs4894529	FNDC3B	3	171959684	G	0.49	-0.032 [-0.059; -0.005]	0.0189
rs7971334	PDE3A	12	20720707	T	0.3	-0.034 [-0.063; -0.004]	0.0246
rs7449443	FLJ16171_DRD1	5	174720893	T	0.4	-0.031 [-0.059; -0.003]	0.0286
rs11952819	ZNF366	5	71780033	T	0.28	-0.030 [-0.060; 0.000]	0.0503
rs9606967	AK123891_SYN3	22	32899516	C	0.21	-0.032 [-0.065; 0.001]	0.056
rs9680365	GRIK1	21	30928732	A	0.03	-0.062 [-0.136; 0.013]	0.105
Abbreviations: SNP: single nucleotide polymorphism, CHR: chromosome, BP: base pair, EA: effect allele, MAF: minor allele frequency, OLS: the effect size in dioptres per copy of the risk allele, CI: confidence interval.

## Sheet: Supplementary Data 2
Supplementary Data 2. Summary statistics for CQR-MR effect estimates for variants associated with refractive error
SNP	GENE	β0		β1		β2
		Beta [95% CI]	P	Beta [95% CI]	P	Beta [95% CI]	P
rs12193446	BC035400_LAMA2	-1.130 [-1.272;-0.988]	8.07e-55	2.995 [2.529;3.461]	2.12e-36	-2.363 [-2.765;-1.961]	1.19e-30
rs524952	GOLGA8B_GJD2	-0.673 [-0.758;-0.588]	4.83e-54	1.797 [1.534;2.060]	7.47e-41	-1.417 [-1.634;-1.200]	1.68e-37
rs7744813	KCNQ5	-0.543 [-0.631;-0.455]	7.24e-34	1.402 [1.132;1.672]	2.15e-24	-1.092 [-1.314;-0.807]	5.75e-22
rs11602008	LRRC4C	-0.669 [-0.790;-0.548]	2.6e-27	1.612 [1.250;1.974]	2.71e-18	-1.131 [-1.421;-0.841]	2.25e-14
rs1550094	PRSS56	-0.521 [-0.624;-0.418]	4.77e-23	1.441 [1.118;1.764]	2.08e-18	-1.142 [-1.409;-0.875]	4.9e-17
rs72621438	SNORA51_CA8	-0.441 [-0.530;-0.352]	2.06e-22	1.089 [0.817;1.361]	4.46e-15	-0.821 [-1.044;-0.598]	5.85e-13
rs2326823	BC035400	-0.680 [-0.830;-0.530]	6.17e-19	1.815 [1.341;2.289]	6.45e-14	-1.429 [-1.831;-1.027]	3.09e-12
rs10500355	RBFOX1	-0.004 [-0.490;-0.310]	3.63e-18	1.011 [0.734;1.288]	8.39e-13	-0.775 [-1.003;-0.547]	2.76e-11
rs6495367	RASGRF1	-0.374 [-0.459;-0.289]	7.17e-18	1.009 [0.747;1.271]	4.38e-14	-0.833 [-1.049;-0.617]	3.89e-14
rs2573210	PRSS56	-0.501 [-0.621;-0.381]	2.91e-16	1.414 [1.037;1.791]	1.94e-13	-1.121 [-1.434;-0.808]	2.26e-12
rs2573081	PDE11A	-0.339 [-0.426;-0.252]	1.69e-14	0.871 [0.605;1.137]	1.46e-10	-0.679 [-0.899;-0.459]	1.35e-09
rs745480	LRIT2_LRIT1	-0.312 [-0.395;-0.229]	1.68e-13	0.913 [0.658;1.168]	2.28e-12	-0.725 [-0.935;-0.515]	1.34e-11
rs2276560	EIF4E2_EFHD1	-0.365 [-0.464;-0.266]	5.12e-13	0.984 [0.683;1.285]	1.43e-10	-0.771 [-1.015;-0.527]	6.1e-10
rs7829127	ZMAT4	-0.369 [-0.470;-0.268]	9.91e-13	0.925 [0.611;1.239]	7.74e-09	-0.669 [-0.929;-0.409]	4.48e-07
rs1556867	5S_rRNA_PBX1	-0.361 [-0.461;-0.261]	1.77e-12	0.878 [0.569;1.187]	2.65e-08	-0.577 [-0.832;-0.322]	9.35e-06
rs9517964	ZIC2_PCCA	-0.296 [-0.381;-0.211]	9.6e-12	0.817 [0.554;1.080]	1.08e-09	-0.654 [-0.870;-0.438]	3.08e-09
rs511217	METTL15_KCNA4	-0.343 [-0.443;-0.243]	1.66e-11	0.882 [0.574;1.190]	1.9e-08	-0.664 [-0.917;-0.411]	2.69e-07
rs5442	GNB3	-0.561 [-0.728;-0.394]	4.15e-11	1.408 [0.918;1.898]	1.81e-08	-1.152 [-1.538;-0.766]	4.82e-09
rs7895108	KCNMA1	-0.299 [-0.388;-0.210]	4.96e-11	0.744 [0.471;1.017]	8.8e-08	-0.567 [-0.789;-0.345]	5.48e-07
rs3138137	BLOC1S1-RDH5_RDH5	-0.295 [-0.384;-0.206]	8.84e-11	0.788 [0.515;1.061]	1.46e-08	-0.625 [-0.848;-0.402]	3.96e-08
rs17400325	PDE11A	-0.803 [-1.050;-0.556]	1.97e-10	2.036 [1.283;2.789]	1.14e-07	-1.427 [-2.039;-0.815]	4.81e-06
rs2908972	SHISA6	-0.287 [-0.376;-0.198]	2.75e-10	0.790 [0.521;1.059]	8.74e-09	-0.661 [-0.879;-0.443]	2.82e-09
rs12898755	APH1B	-0.328 [-0.431;-0.225]	4.98e-10	0.846 [0.527;1.165]	2.08e-07	-0.637 [-0.901;-0.373]	2.25e-06
rs2143964	BMP4_CDKN3	-0.317 [-0.417;-0.217]	5.15e-10	0.788 [0.477;1.099]	6.79e-07	-0.554 [-0.811;-0.297]	2.38e-05
rs1954761	GRIA4	-0.276 [-0.363;-0.189]	5.18e-10	0.646 [0.377;0.915]	2.57e-06	-0.424 [-0.647;-0.201]	0.000188
rs12451582	NOG_C17orf67	-0.277 [-0.365;-0.189]	8.51e-10	0.807 [0.537;1.077]	4.57e-09	-0.660 [-0.881;-0.439]	4.45e-09
rs7747	ANTXR2	-0.332 [-0.438;-0.226]	9.18e-10	0.953 [0.625;1.281]	1.26e-08	-0.811 [-1.082;-0.540]	4.75e-09
rs6433704	PDE11A	-0.281 [-0.371;-0.191]	9.32e-10	0.677 [0.400;0.954]	1.73e-06	-0.514 [-0.743;-0.285]	1.06e-05
rs2229742	NRIP1	-0.460 [-0.608;-0.312]	1.06e-09	1.239 [0.794;1.684]	4.91e-08	-0.926 [-1.286;-0.566]	4.59e-07
rs2855530	BMP4	-0.256 [-0.341;-0.171]	3.94e-09	0.639 [0.377;0.901]	1.74e-06	-0.490 [-0.706;-0.274]	8.93e-06
rs41393947	PNPT1_EFEMP1	-0.379 [-0.506;-0.252]	4.48e-09	0.972 [0.586;1.358]	8.14e-07	-0.732 [-1.048;-0.416]	5.46e-06
rs10511652	SH3GL2_ADAMTSL1	-0.267 [-0.356;-0.178]	4.65e-09	0.654 [0.379;0.929]	3.05e-06	-0.496 [-0.722;-0.270]	1.64e-05
rs8073754	C17orf47	-0.323 [-0.434;-0.212]	1.31e-08	0.916 [0.577;1.255]	1.15e-07	-0.731 [-1.009;-0.453]	2.54e-07
rs2155413	DLG2	-0.253 [-0.340;-0.166]	1.34e-08	0.694 [0.426;0.962]	3.79e-07	-0.556 [-0.777;-0.335]	8.28e-07
rs2573232	ALPPL2_ALPI	-0.422 [-0.569;-0.275]	2.01e-08	1.237 [0.779;1.695]	1.22e-07	-1.024 [-1.404;-0.644]	1.24e-07
rs11802995	KIRREL	-0.282 [-0.382;-0.182]	3.13e-08	0.810 [0.509;1.111]	1.36e-07	-0.671 [-0.916;-0.426]	8.03e-08
rs56075542	BC040861_PABPC1P2	-0.233 [-0.317;-0.149]	5.2e-08	0.608 [0.350;0.866]	3.84e-06	-0.476 [-0.689;-0.263]	1.21e-05
rs10887262	RGR	-0.251 [-0.342;-0.160]	6.33e-08	0.650 [0.373;0.927]	4.4e-06	-0.522 [-0.749;-0.295]	6.46e-06
rs11118367	LYPLAL1	-0.226 [-0.309;-0.143]	1.03e-07	0.481 [0.224;0.738]	0.000245	-0.335 [-0.547;-0.123]	0.00196
rs62070229	MYO1D_TMEM98	-0.302 [-0.413;-0.191]	1.07e-07	0.717 [0.370;1.064]	5e-05	-0.552 [-0.839;-0.265]	0.000161
rs7667446	C4orf22_BMP3	-0.280 [-0.383;-0.177]	1.08e-07	0.727 [0.410;1.044]	7.09e-06	-0.566 [-0.827;-0.305]	2.15e-05
rs12965607	MYO5B	-0.313 [-0.430;-0.196]	1.48e-07	0.738 [0.381;1.095]	5.13e-05	-0.562 [-0.854;-0.270]	0.000166
rs2166181	RASGEF1B_U6	-0.222 [-0.305;-0.139]	1.64e-07	0.490 [0.234;0.746]	0.000174	-0.363 [-0.574;-0.152]	0.000727
rs12883788	AKAP6_NPAS3	-0.221 [-0.304;-0.138]	1.84e-07	0.512 [0.258;0.766]	7.96e-05	-0.370 [-0.578;-0.162]	0.000498
rs7042950	RORB	-0.274 [-0.378;-0.170]	2.28e-07	0.834 [0.520;1.148]	1.94e-07	-0.720 [-0.975;-0.465]	3.08e-08
rs11101263	FRMPD2	-0.251 [-0.347;-0.155]	3.32e-07	0.601 [0.305;0.897]	6.94e-05	-0.443 [-0.687;-0.199]	0.000367
rs13069734	ZBTB38	-0.237 [-0.328;-0.146]	3.71e-07	0.650 [0.367;0.933]	6.64e-06	-0.572 [-0.805;-0.339]	1.43e-06
rs9395623	TFAP2D_TFAP2B	-0.234 [-0.324;-0.144]	3.89e-07	0.695 [0.416;0.974]	1.06e-06	-0.588 [-0.818;-0.358]	5.2e-07
rs7662551	LOC100506035_PCAT4	-0.251 [-0.349;-0.153]	4.96e-07	0.570 [0.268;0.872]	0.000218	-0.384 [-0.634;-0.134]	0.00258
rs7925340	FSHB_ARL14EP	-0.267 [-0.372;-0.162]	6.68e-07	0.821 [0.496;1.146]	7.35e-07	-0.669 [-0.937;-0.401]	9.56e-07
rs4793501	KCNJ2_BC039327	-0.218 [-0.304;-0.132]	7.01e-07	0.555 [0.290;0.820]	4.04e-05	-0.423 [-0.641;-0.205]	0.000143
rs297593	GPD2	-0.227 [-0.318;-0.136]	1.11e-06	0.560 [0.279;0.841]	9.43e-05	-0.451 [-0.682;-0.220]	0.000131
rs1858001	C4BPA_CD55	-0.230 [-0.323;-0.137]	1.22e-06	0.453 [0.169;0.737]	0.00178	-0.329 [-0.564;-0.094]	0.006
rs56014528	NDUFB1	-0.287 [-0.404;-0.170]	1.4e-06	0.722 [0.362;1.082]	8.28e-05	-0.503 [-0.799;-0.207]	0.000869
rs11210537	HIVEP3	-0.231 [-0.325;-0.137]	1.53e-06	0.581 [0.293;0.869]	7.86e-05	-0.469 [-0.706;-0.232]	0.000108
rs1237670	HP08777	-0.234 [-0.330;-0.138]	1.57e-06	0.599 [0.304;0.894]	6.71e-05	-0.494 [-0.736;-0.252]	6.44e-05
rs11145465	TJP2	-0.244 [-0.344;-0.144]	1.71e-06	0.670 [0.363;0.977]	1.83e-05	-0.536 [-0.787;-0.285]	2.85e-05
rs72826094	TCF7L2	-0.272 [-0.384;-0.160]	1.79e-06	0.763 [0.424;1.102]	1.01e-05	-0.627 [-0.903;-0.351]	8.31e-06
rs2225986	LINC00862	-0.210 [-0.297;-0.123]	2.02e-06	0.487 [0.223;0.751]	0.0003	-0.372 [-0.587;-0.157]	0.000706
rs9681162	AK124857_LMCD1-AS1	-0.229 [-0.323;-0.135]	2.02e-06	0.604 [0.313;0.895]	4.78e-05	-0.468 [-0.709;-0.227]	0.000137
rs28471081	RBFOX1	-0.252 [-0.356;-0.148]	2.1e-06	0.658 [0.336;0.980]	6.21e-05	-0.496 [-0.761;-0.231]	0.000245
rs2622646	NCOA2_TRAM1	-0.218 [-0.308;-0.128]	2.11e-06	0.616 [0.338;0.894]	1.45e-05	-0.506 [-0.736;-0.276]	1.6e-05
rs7624084	ZBTB38	-0.209 [-0.296;-0.122]	2.32e-06	0.578 [0.310;0.846]	2.37e-05	-0.508 [-0.729;-0.287]	6.52e-06
rs1150687	ZNF192P1_TRNA_Ser	-0.203 [-0.288;-0.118]	2.54e-06	0.533 [0.274;0.792]	5.55e-05	-0.394 [-0.608;-0.180]	0.00031
rs837323	PCCA	-0.197 [-0.280;-0.114]	3.24e-06	0.453 [0.197;0.709]	0.000519	-0.336 [-0.548;-0.124]	0.0019
rs7337610	FLT1	-0.202 [-0.289;-0.115]	4.73e-06	0.505 [0.238;0.772]	0.000214	-0.382 [-0.603;-0.161]	0.000696
rs7737179	TMEM161B-	-0.248 [-0.354;-0.142]	4.82e-06	0.724 [0.401;1.047]	1.09e-05	-0.583 [-0.845;-0.321]	1.31e-05
	AS1_LINC00461
rs6420484	TSPAN10	-0.203 [-0.291;-0.115]	6.81e-06	0.388 [0.115;0.661]	0.0054	-0.207 [-0.434;0.020]	0.0743
rs1969091	TMC3_MEX3B	-0.213 [-0.308;-0.118]	1.09e-05	0.576 [0.283;0.869]	0.000118	-0.440 [-0.683;-0.197]	0.000382
rs115152181	CDRT15	-0.199 [-0.288;-0.110]	1.1e-05	0.444 [0.173;0.715]	0.00134	-0.300 [-0.523;-0.077]	0.00847
rs7968679	PZP	-0.193 [-0.281;-0.105]	1.69e-05	0.595 [0.327;0.863]	1.37e-05	-0.515 [-0.734;-0.296]	4.18e-06
rs34539187	FBN1	-0.281 [-0.410;-0.152]	1.84e-05	0.693 [0.298;1.088]	0.000589	-0.544 [-0.868;-0.220]	0.000984
rs4237285	C10orf11	-0.182 [-0.265;-0.099]	1.9e-05	0.525 [0.269;0.781]	5.68e-05	-0.433 [-0.644;-0.222]	5.62e-05
rs9416017	DNAJB12	-0.193 [-0.282;-0.104]	1.95e-05	0.563 [0.293;0.833]	4.5e-05	-0.453 [-0.673;-0.233]	5.33e-05
rs10853531	SLC14A2	-0.228 [-0.333;-0.123]	2.17e-05	0.503 [0.177;0.829]	0.00247	-0.344 [-0.614;-0.074]	0.0124
rs7107014	HNRNPKP3_API5	-0.182 [-0.266;-0.098]	2.34e-05	0.440 [0.179;0.701]	0.000953	-0.283 [-0.499;-0.067]	0.0102
rs2150458	PCBP3_COL6A1	-0.182 [-0.267;-0.097]	2.57e-05	0.411 [0.149;0.673]	0.00215	-0.326 [-0.543;-0.109]	0.00326
rs1313240	JB175233_C14orf39	-0.195 [-0.286;-0.104]	2.69e-05	0.468 [0.186;0.750]	0.00114	-0.399 [-0.632;-0.166]	0.00079
rs2745953	CD34	-0.198 [-0.291;-0.105]	3.26e-05	0.492 [0.206;0.778]	0.000738	-0.384 [-0.619;-0.149]	0.00137
rs72655575	SNORA51_CA8	-0.214 [-0.316;-0.112]	3.69e-05	0.578 [0.263;0.893]	0.000323	-0.441 [-0.702;-0.180]	0.000921
rs12526735	KCNQ5	-0.181 [-0.267;-0.095]	3.78e-05	0.442 [0.176;0.708]	0.00115	-0.335 [-0.555;-0.115]	0.00287
rs1649068	BICC1	-0.175 [-0.260;-0.090]	5.9e-05	0.397 [0.132;0.662]	0.00337	-0.285 [-0.506;-0.064]	0.0115
rs10003846	C4orf22_BMP3	-0.280 [-0.417;-0.143]	5.93e-05	0.695 [0.281;1.109]	0.000988	-0.540 [-0.879;-0.201]	0.00177
rs9295499	CDKAL1	-0.185 [-0.275;-0.095]	6.06e-05	0.527 [0.248;0.806]	0.000217	-0.451 [-0.683;-0.219]	0.000138
rs36024104	LRFN5	-0.233 [-0.347;-0.119]	6.16e-05	0.546 [0.201;0.891]	0.00191	-0.397 [-0.677;-0.117]	0.00545
rs10122788	MVB12B	-0.172 [-0.257;-0.087]	7.27e-05	0.533 [0.271;0.795]	6.77e-05	-0.433 [-0.650;-0.216]	9.47e-05
rs1790165	NTM	-0.171 [-0.257;-0.085]	8.9e-05	0.398 [0.133;0.663]	0.0032	-0.292 [-0.511;-0.073]	0.00889
rs17382981	CYP26A1_MYOF	-0.166 [-0.249;-0.083]	9.26e-05	0.503 [0.248;0.758]	0.000108	-0.397 [-0.608;-0.186]	0.000222
rs6903823	SCAND3	-0.194 [-0.292;-0.096]	9.72e-05	0.466 [0.166;0.766]	0.00236	-0.347 [-0.595;-0.099]	0.00604
rs1454776	GALNT15	-0.169 [-0.255;-0.083]	0.000126	0.524 [0.257;0.791]	0.000123	-0.457 [-0.679;-0.235]	5.37e-05
rs1983554	MEI1_bK250D10.C22.8	-0.176 [-0.269;-0.083]	0.000195	0.448 [0.163;0.733]	0.00206	-0.347 [-0.582;-0.112]	0.00378
rs11654644	B4GALNT2_TRNA_Gln	-0.207 [-0.317;-0.097]	0.000239	0.557 [0.219;0.895]	0.00124	-0.458 [-0.733;-0.183]	0.00111
rs1928175	LINC00340	-0.163 [-0.252;-0.074]	0.000311	0.329 [0.057;0.601]	0.0178	-0.250 [-0.475;-0.025]	0.0294
rs11723482	PCAT4_ANTXR2	-0.184 [-0.284;-0.084]	0.000321	0.457 [0.15;0.764]	0.00352	-0.387 [-0.639;-0.135]	0.00264
rs4808962	GATAD2A	-0.206 [-0.318;-0.094]	0.00033	0.512 [0.169;0.855]	0.00342	-0.387 [-0.667;-0.107]	0.00682
rs1994840	C4orf22	-0.188 [-0.292;-0.084]	0.000409	0.458 [0.145;0.771]	0.0041	-0.353 [-0.605;-0.101]	0.00597
rs11589487	AK097193_BC030753	-0.155 [-0.241;-0.069]	0.000417	0.393 [0.126;0.660]	0.00396	-0.305 [-0.527;-0.083]	0.00704
rs1207782	LINC00340	-0.158 [-0.248;-0.068]	0.000614	0.305 [0.028;0.582]	0.0311	-0.222 [-0.450;0.006]	0.0568
rs10880855	ARID2	-0.148 [-0.233;-0.063]	0.000636	0.415 [0.151;0.679]	0.00204	-0.339 [-0.557;-0.121]	0.00232
rs7122817	DSCAML1	-0.146 [-0.23;-0.062]	0.000662	0.355 [0.095;0.615]	0.0074	-0.282 [-0.497;-0.067]	0.0101
rs4795364	MED1	-0.174 [-0.275;-0.073]	0.00076	0.470 [0.160;0.780]	0.00301	-0.414 [-0.670;-0.158]	0.00151
rs4260345	THRB	-0.154 [-0.244;-0.064]	0.000777	0.340 [0.065;0.615]	0.0154	-0.236 [-0.462;-0.010]	0.0406
rs807037	KAZALD1	-0.152 [-0.241;-0.063]	0.000793	0.359 [0.085;0.633]	0.0103	-0.261 [-0.487;-0.035]	0.0238
rs2116093	BC043573	-0.147 [-0.233;-0.061]	0.000816	0.390 [0.124;0.656]	0.00406	-0.277 [-0.497;-0.057]	0.0138
rs9388766	L3MBTL3	-0.160 [-0.254;-0.066]	0.000872	0.356 [0.067;0.645]	0.0156	-0.219 [-0.457;0.019]	0.0708
rs9547035	LINC00333_LINC00351	-0.166 [-0.264;-0.068]	0.000894	0.375 [0.073;0.677]	0.015	-0.330 [-0.579;-0.081]	0.00946
rs4764038	GRIN2B	-0.161 [-0.258;-0.064]	0.00116	0.376 [0.078;0.674]	0.0135	-0.323 [-0.569;-0.077]	0.01
rs8075280	POLR2A_TNFSF12	-0.143 [-0.231;-0.055]	0.00136	0.357 [0.089;0.625]	0.00914	-0.272 [-0.492;-0.052]	0.0152
rs79953651	ANTXR2	-0.371 [-0.598;-0.144]	0.00137	0.994 [0.306;1.682]	0.0046	-0.794 [-1.355;-0.233]	0.00558
rs11088317	NRIP1_USP25	-0.151 [-0.244;-0.058]	0.00153	0.392 [0.106;0.678]	0.00718	-0.299 [-0.533;-0.065]	0.0121
rs3110134	SNORA51_CA8	-0.145 [-0.235;-0.055]	0.00163	0.272 [-0.01;0.554]	0.059	-0.176 [-0.412;0.060]	0.144
rs10458138	LOC100508120	-0.170 [-0.276;-0.064]	0.00172	0.460 [0.136;0.784]	0.00534	-0.396 [-0.66;-0.132]	0.00331
rs17125093	TTC8_TRNA_Ala	-0.169 [-0.275;-0.063]	0.00182	0.528 [0.201;0.855]	0.00157	-0.457 [-0.726;-0.188]	0.000855
rs79266634	RBFOX1	-0.233 [-0.38;-0.086]	0.0019	0.5 [0.054;0.946]	0.0282	-0.332 [-0.698;0.034]	0.0751
rs1359543	RCBTB1	-0.143 [-0.234;-0.052]	0.002	0.402 [0.125;0.679]	0.00451	-0.334 [-0.563;-0.105]	0.00419
rs1064583	COL10A1	-0.126 [-0.208;-0.044]	0.00258	0.201 [-0.056;0.458]	0.126	-0.134 [-0.348;0.08]	0.22
rs1358684	SEMA3D_GRM3	-0.14 [-0.232;-0.048]	0.0029	0.418 [0.135;0.701]	0.00378	-0.363 [-0.596;-0.13]	0.00226
rs55885222	SNTB1	-0.133 [-0.221;-0.045]	0.0031	0.305 [0.035;0.575]	0.0267	-0.216 [-0.438;0.006]	0.0562
rs117735470	ST8SIA1_C2CD5	-0.216 [-0.36;-0.072]	0.00335	0.585 [0.147;1.023]	0.00893	-0.472 [-0.833;-0.111]	0.0105
rs17428076	HAT1_METAP1D	-0.139 [-0.235;-0.043]	0.00458	0.348 [0.053;0.643]	0.0209	-0.321 [-0.565;-0.077]	0.00984
rs10760673	TGFBR1	-0.152 [-0.258;-0.046]	0.00483	0.373 [0.046;0.7]	0.0255	-0.303 [-0.575;-0.031]	0.0292
rs235770	BMP2	-0.123 [-0.209;-0.037]	0.00498	0.228 [-0.038;0.494]	0.0924	-0.163 [-0.383;0.057]	0.146
rs1555075	RALY	-0.124 [-0.211;-0.037]	0.00527	0.333 [0.066;0.6]	0.0145	-0.285 [-0.505;-0.065]	0.0113
rs7207217	BC039327_D43770	-0.126 [-0.215;-0.037]	0.00566	0.342 [0.068;0.616]	0.0145	-0.262 [-0.487;-0.037]	0.0224
rs6753137	FAM150B_TMEM18	-0.121 [-0.207;-0.035]	0.00598	0.258 [-0.006;0.522]	0.0557	-0.201 [-0.418;0.016]	0.0691
rs17032696	CAMKMT_SIX3	-0.156 [-0.267;-0.045]	0.00601	0.366 [0.025;0.707]	0.0356	-0.296 [-0.576;-0.016]	0.0382
rs7933504	KCNJ5	-0.13 [-0.223;-0.037]	0.00632	0.252 [-0.037;0.541]	0.0874	-0.149 [-0.388;0.09]	0.222
rs28658452	MYCN_SNORA40	-0.214 [-0.373;-0.055]	0.00848	0.679 [0.185;1.173]	0.00703	-0.59 [-1.001;-0.179]	0.00488
rs284818	ST18_FAM150A	-0.172 [-0.3;-0.044]	0.00856	0.379 [-0.011;0.769]	0.0567	-0.306 [-0.623;0.011]	0.0585
rs35337422	RD3L	-0.156 [-0.275;-0.037]	0.0103	0.398 [0.034;0.762]	0.0322	-0.328 [-0.628;-0.028]	0.0322
rs11178469	PTPRR	-0.132 [-0.235;-0.029]	0.0121	0.313 [-0.004;0.63]	0.053	-0.203 [-0.463;0.057]	0.126
rs4894529	FNDC3B	-0.104 [-0.191;-0.017]	0.0185	0.259 [-0.008;0.526]	0.0568	-0.163 [-0.384;0.058]	0.148
rs4687586	CACNA1D	-0.109 [-0.201;-0.017]	0.0201	0.28 [-0.006;0.566]	0.0549	-0.248 [-0.485;-0.011]	0.0404
rs7941828	MPPED2	-0.105 [-0.194;-0.016]	0.0208	0.265 [-0.012;0.542]	0.061	-0.204 [-0.434;0.026]	0.0823
rs2823097	NRIP1_USP25	-0.104 [-0.194;-0.014]	0.0237	0.294 [0.019;0.569]	0.0364	-0.249 [-0.475;-0.023]	0.0306
rs56055503	MAF_DYNLRB2	-0.114 [-0.215;-0.013]	0.0263	0.347 [0.034;0.66]	0.0297	-0.33 [-0.59;-0.07]	0.0128
rs931302	NONE_SETMAR	-0.101 [-0.193;-0.009]	0.0306	0.252 [-0.029;0.533]	0.0787	-0.213 [-0.443;0.017]	0.0695
rs11202736	RNLS	-0.105 [-0.2;-0.01]	0.0307	0.273 [-0.021;0.567]	0.0689	-0.259 [-0.503;-0.015]	0.0373
rs9680365	GRIK1	-0.167 [-0.394;0.06]	0.15	0.414 [-0.28;1.108]	0.242	-0.303 [-0.869;0.263]	0.294
rs9516194	GPC5_GPC6	-0.056 [-0.139;0.027]	0.189	0.047 [-0.214;0.308]	0.724	-0.033 [-0.246;0.18]	0.762
rs11952819	ZNF366	-0.058 [-0.152;0.036]	0.227	0.078 [-0.213;0.369]	0.599	-0.033 [-0.272;0.206]	0.787
rs10187371	ZEB2	-0.072 [-0.189;0.045]	0.228	0.148 [-0.213;0.509]	0.421	-0.119 [-0.417;0.179]	0.433
rs9606967	AK123891_SYN3	-0.063 [-0.169;0.043]	0.244	0.238 [-0.087;0.563]	0.152	-0.231 [-0.498;0.036]	0.0896
rs1532278	CLU	-0.040 [-0.128;0.048]	0.372	0.087 [-0.182;0.356]	0.527	-0.096 [-0.314;0.122]	0.389
rs7971334	PDE3A	-0.036 [-0.132;0.060]	0.462	0.051 [-0.244;0.346]	0.734	-0.035 [-0.282;0.212]	0.781
rs7449443	FLJ16171_DRD1	-0.019 [-0.106;0.068]	0.668	-0.037 [-0.308;0.234]	0.789	0.0310 [-0.188;0.250]	0.782

## Sheet: Supplementary Data 3
Supplementary Data 3. Summary statistics for `conventional` OLS regression effect size estimates for association with height
SNP	Gene	CHR	BP	EA	MAF	Beta [95% CI]	P
rs143384	GDF5	20	34025756	G	0.4	0.637 [0.571; 0.702]	2.14 x 10-80
rs724016	ZBTB38	3	141105570	G	0.45	0.540 [0.475; 0.605]	1.17 x 10-59
rs1812175	HHIP	4	145574844	A	0.17	-0.562 [-0.649; -0.476]	2.05 x 10-37
rs3791679	EFEMP1	2	56096892	G	0.22	-0.495 [-0.572; -0.417]	6.99 x 10-36
rs7692995	LCORL	4	17936634	C	0.16	-0.556 [-0.645; -0.467]	2.63 x 10-34
rs6845999	HHIP	4	145565826	T	0.43	0.397 [0.331; 0.462]	9.2 x 10-33
rs798497	GNA12	7	2795957	G	0.3	-0.427 [-0.498; -0.357]	3.21 x 10-32
rs42039	CDK6	7	92244422	T	0.25	0.448 [0.373; 0.523]	1.62 x 10-31
rs8756	HMGA2	12	66359752	C	0.48	0.385 [0.32; 0.449]	3.41 x 10-31
rs4896582	GPR126	6	142703877	A	0.3	-0.403 [-0.474; -0.332]	6.46 x 10-29
rs552707	JAZF1	7	28205303	T	0.3	0.401 [0.33; 0.471]	1.65 x 10-28
rs3825199	SOCS2	12	93976954	G	0.22	0.434 [0.356; 0.511]	7.31 x 10-28
rs3118905	DLEU7	13	51105334	A	0.28	-0.402 [-0.474; -0.329]	1.32 x 10-27
rs7162542	ADAMTSL3	15	84514290	C	0.45	-0.358 [-0.423; -0.293]	3.23 x 10-27
rs4369779	CABLES1	18	20735408	T	0.21	-0.431 [-0.51; -0.352]	1.58 x 10-26
rs16942341	ACAN	15	89388905	T	0.03	-1.052 [-1.247; -0.857]	3.52 x 10-26
rs17556750	PRKG2	4	82155568	A	0.29	0.370 [0.298; 0.442]	6.16 x 10-24
rs4733724	MLZE	8	130723728	G	0.2	-0.413 [-0.493; -0.332]	7.92 x 10-24
rs806794	HIST1H2BF	6	26200677	G	0.27	-0.373 [-0.446; -0.300]	1.52 x 10-23
rs2289195	DNMT3A	2	25463483	A	0.41	0.328 [0.262; 0.393]	1.39 x 10-22
rs2070776	CD79B	17	62007498	A	0.35	-0.333 [-0.401; -0.265]	4.54 x 10-22
rs1884897	BMP2	20	6612832	A	0.37	0.330 [0.263; 0.398]	5.77 x 10-22
rs2871865	IGF1R	15	99194896	G	0.12	-0.499 [-0.600; -0.397]	5.84 x 10-22
rs9428104	SPAG17	1	118855587	A	0.25	-0.36 [-0.434; -0.285]	3.54 x 10-21
rs2425163	PHF20	20	34432670	G	0.17	0.412 [0.327; 0.498]	4.27 x 10-21
rs10958476	PLAG1	8	57095808	C	0.21	0.373 [0.294; 0.452]	1.93 x 10-20
rs12214804	HMGA1	6	34188866	C	0.09	0.535 [0.422; 0.649]	2.27 x 10-20
rs2854207	CSH2	17	61947107	G	0.28	0.338 [0.266; 0.411]	3.85 x 10-20
rs2888877	CDK6	7	92228400	T	0.2	0.379 [0.298; 0.460]	5.79 x 10-20
rs2079795	C17orf82	17	59496649	T	0.33	0.313 [0.245; 0.381]	2.34 x 10-19
rs2284746	MFAP2	1	17306675	C	0.48	-0.296 [-0.361; -0.232]	2.64 x 10-19
rs2257011	SH3GL3	15	84266145	T	0.49	0.296 [0.231; 0.361]	4.77 x 10-19
rs11049611	CCDC91	12	28600244	T	0.31	-0.317 [-0.387; -0.247]	8.4 x 10-19
rs2687950	KCNRG	13	50718468	T	0.25	0.334 [0.260; 0.408]	9.79 x 10-19
rs9392918	BMP6	6	7708631	C	0.48	0.290 [0.225; 0.355]	3.05 x 10-18
rs3760318	CENTA2	17	29247715	A	0.38	-0.296 [-0.363; -0.23]	3.12 x 10-18
rs7740107	L3MBTL3	6	130374461	T	0.26	0.325 [0.252; 0.398]	3.12 x 10-18
rs10859567	CRADD	12	94126925	G	0.45	-0.29 [-0.356; -0.225]	3.16 x 10-18
rs1415701	L3MBTL3	6	130345835	A	0.26	-0.33 [-0.405; -0.256]	4.52 x 10-18
rs4448343	PTCH1	9	98266370	G	0.33	0.300 [0.230; 0.369]	2.23 x 10-17
rs3800461	C6orf106	6	34616322	C	0.11	0.431 [0.330; 0.533]	7.64 x 10-17
rs817300	PTCH1	9	98380222	A	0.08	-0.516 [-0.637; -0.394]	1.09 x 10-16
rs6457374	HLA-C	6	31272261	C	0.3	0.298 [0.227; 0.368]	1.1 x 10-16
rs10748128	FRS2	12	69827658	T	0.35	0.286 [0.218; 0.354]	1.32 x 10-16
rs9835332	C3orf63	3	56667682	C	0.46	-0.273 [-0.338; -0.208]	1.53 x 10-16
rs1155939	C6orf173	6	126866133	A	0.49	0.270 [0.205; 0.334]	2.67 x 10-16
rs11144688	PCSK5	9	78542286	A	0.12	-0.412 [-0.512; -0.313]	3.67 x 10-16
rs9650315	CHCHD7	8	57155598	T	0.13	-0.400 [-0.496; -0.304]	3.94 x 10-16
rs2280470	ACAN	15	89395626	A	0.32	0.284 [0.215; 0.353]	7.08 x 10-16
rs7870753	HABP4	9	99201585	G	0.22	0.320 [0.242; 0.398]	8.87 x 10-16
rs314263	LIN28B	6	105392745	C	0.32	0.283 [0.214; 0.353]	1.05 x 10-15
rs3116168	DIS3L2	2	232989831	T	0.27	-0.294 [-0.366; -0.222]	1.68 x 10-15
rs11880992	DOT1L	19	2176403	A	0.41	0.264 [0.198; 0.330]	3.98 x 10-15
rs422421	FGFR4	5	176517326	T	0.22	-0.314 [-0.392; -0.235]	5.53 x 10-15
rs7652177	FNDC3B	3	171969077	C	0.5	-0.252 [-0.317; -0.188]	2.11 x 10-14
rs4868126	FBXW11	5	171283469	T	0.4	-0.270 [-0.34; -0.200]	4.57 x 10-14
rs606452	SERPINH1	11	75276178	A	0.14	0.357 [0.264; 0.450]	5.12 x 10-14
rs12639764	TET2	4	106216205	C	0.39	-0.255 [-0.321; -0.188]	7.76 x 10-14
rs6919534	ZNF76	6	35246903	G	0.14	-0.355 [-0.448; -0.262]	8.08 x 10-14
rs2278483	CENPO	2	25040082	T	0.22	0.291 [0.213; 0.369]	2.45 x 10-13
rs3814333	GLT25D2	1	184007119	T	0.32	0.260 [0.190; 0.330]	3.16 x 10-13
rs6894139	MEF2C	5	88327782	G	0.47	-0.241 [-0.306; -0.176]	3.35 x 10-13
rs6694089	DNM3	1	172083881	A	0.29	0.264 [0.192; 0.335]	4.35 x 10-13
rs17511102	CDC42EP3	2	37960613	T	0.09	0.413 [0.301; 0.526]	5.16 x 10-13
rs4803468	BCKDHA	19	41922352	A	0.39	0.242 [0.176; 0.308]	6.69 x 10-13
rs3817428	ACAN	15	89415247	G	0.27	-0.266 [-0.339; -0.193]	1.11 x 10-12
rs1074683	PXMP4	20	32304653	G	0.26	-0.266 [-0.340; -0.192]	2.07 x 10-12
rs7033487	PAPPA	9	119129257	C	0.2	-0.29 [-0.371; -0.209]	2.35 x 10-12
rs9993613	ADAMTS3	4	73476014	T	0.47	0.231 [0.166; 0.295]	2.93 x 10-12
rs6696239	ZNF678	1	227750068	A	0.19	-0.290 [-0.372; -0.208]	4.16 x 10-12
rs7154721	TRIP11	14	92427348	C	0.42	-0.230 [-0.296; -0.165]	5.04 x 10-12
rs11677466	DIS3L2	2	232982257	T	0.09	0.390 [0.279; 0.501]	6.21 x 10-12
rs1401795	C17orf67	17	54839652	G	0.5	-0.228 [-0.294; -0.163]	6.64 x 10-12
rs10990303	PTCH1	9	98410405	T	0.22	0.279 [0.199; 0.359]	9.21 x 10-12
rs17450430	STAU1	20	47772264	T	0.24	0.261 [0.185; 0.337]	1.66 x 10-11
rs9292468	C5orf23	5	32819073	T	0.4	0.226 [0.160; 0.292]	2.27 x 10-11
rs1681630	PTPRJ	11	47969152	T	0.34	0.232 [0.164; 0.301]	3.22 x 10-11
rs12538407	IGF2BP3	7	23521316	G	0.42	-0.221 [-0.287; -0.155]	5.16 x 10-11
rs509035	GHSR	3	172163449	A	0.32	0.232 [0.163; 0.302]	5.62 x 10-11
rs6955948	TMEM176A	7	150508720	T	0.27	0.242 [0.170; 0.315]	6.66 x 10-11
rs4548838	ADAMTS17	15	100761190	T	0.46	0.217 [0.152; 0.282]	6.76 x 10-11
rs2857693	BAT2	6	31588384	T	0.36	-0.223 [-0.29; -0.156]	7.6 x 10-11
rs10780910	SPIN1	9	90849255	T	0.41	0.220 [0.153; 0.286]	9.12 x 10-11
rs991967	TGFB2	1	218615451	C	0.29	0.235 [0.164; 0.307]	1.13 x 10-10
rs11633371	ACAN	15	89356832	T	0.48	0.211 [0.146; 0.276]	1.69 x 10-10
rs6439168	H1FX	3	129050943	A	0.22	-0.254 [-0.332; -0.176]	1.72 x 10-10
rs2974438	SLIT3	5	168250903	A	0.21	-0.260 [-0.340; -0.180]	1.92 x 10-10
rs181338	ZCCHC6	9	89108161	C	0.5	-0.210 [-0.275; -0.145]	2.2 x 10-10
rs12125882	DNM3	1	172141403	T	0.42	0.212 [0.146; 0.277]	2.31 x 10-10
rs2856321	ETV6	12	11855773	G	0.36	0.216 [0.149; 0.283]	3.12 x 10-10
rs3020418	ESR1	6	152345162	A	0.27	0.232 [0.160; 0.305]	3.5 x 10-10
rs2581830	RFT1	3	53134098	T	0.4	0.211 [0.145; 0.277]	3.71 x 10-10
rs1368380	FBXW11	5	171285632	T	0.43	0.205 [0.140; 0.270]	6.61 x 10-10
rs1036821	ZFAT	8	135650483	A	0.3	-0.223 [-0.294; -0.152]	7.2 x 10-10
rs4240326	ANAPC10	4	145839264	A	0.45	0.203 [0.138; 0.268]	8.64 x 10-10
rs12209223	FILIP1	6	76164589	A	0.1	0.335 [0.227; 0.443]	1.19 x 10-9
rs17721822	BMP2	20	6469596	A	0.36	-0.209 [-0.277; -0.142]	1.22 x 10-9
rs6902771	ESR1	6	152157881	T	0.46	0.200 [0.136; 0.265]	1.3 x 10-9
rs9217	ZBTB4	17	7363088	C	0.36	0.207 [0.139; 0.274]	2 x 10-9
rs11684404	EIF2AK3	2	88924622	C	0.34	0.209 [0.140; 0.277]	2.03 x 10-9
rs2093210	C14orf39	14	60957279	C	0.39	0.201 [0.135; 0.267]	2.35 x 10-9
rs1923367	ZCCHC24	10	81132829	C	0.46	-0.198 [-0.263; -0.133]	2.7 x 10-9
rs1753637	DLEU7	13	51084173	T	0.31	0.212 [0.142; 0.282]	2.94 x 10-9
rs1809889	FAM101A	12	124801226	T	0.27	0.220 [0.148; 0.293]	3.15 x 10-9
rs7701414	PDLIM4	5	131585958	G	0.46	0.195 [0.130; 0.260]	3.91 x 10-9
rs7971536	CCDC53	12	102373788	A	0.5	-0.195 [-0.26; -0.130]	4.17 x 10-9
rs11175992	HMGA2	12	66391396	A	0.24	-0.250 [-0.333; -0.166]	4.71 x 10-9
rs310421	FAM46A	6	81792063	G	0.45	-0.193 [-0.258; -0.128]	6.8 x 10-9
rs4986172	ACBD4	17	43216281	T	0.34	-0.201 [-0.269; -0.132]	8.84 x 10-9
rs4735677	PXMP3	8	78148191	T	0.29	0.208 [0.136; 0.280]	1.25 x 10-8
rs1950500	NFATC4	14	24830850	T	0.29	0.206 [0.135; 0.277]	1.26 x 10-8
rs4337252	LOXL1	15	74226765	C	0.49	0.186 [0.121; 0.250]	1.89 x 10-8
rs7733195	FAM44B	5	172994624	A	0.35	-0.194 [-0.262; -0.126]	2.07 x 10-8
rs12474201	SOCS5	2	46921285	A	0.37	0.187 [0.120; 0.254]	4.23 x 10-8
rs2305833	VIL1	2	219305404	G	0.43	-0.182 [-0.248; -0.117]	5.37 x 10-8
rs526896	PITX1	5	134356705	G	0.28	-0.200 [-0.272; -0.127]	5.96 x 10-8
rs10770705	SLCO1C1	12	20857467	A	0.34	0.189 [0.121; 0.257]	6.03 x 10-8
rs6600365	SCMH1	1	41556253	C	0.44	0.179 [0.114; 0.244]	7.2 x 10-8
rs7716219	SLC38A9	5	54955071	T	0.3	0.193 [0.122; 0.263]	8.85 x 10-8
rs1265097	PSORS1C1/PSORS1C2	6	31106459	A	0.08	-0.326 [-0.445; -0.206]	8.92 x 10-8
rs7551732	PKN2	1	89139041	T	0.42	-0.178 [-0.244; -0.113]	1.06 x 10-7
rs7466269	FUBP3	9	133464084	G	0.36	-0.183 [-0.251; -0.116]	1.07 x 10-7
rs862034	LTBP2	14	74990746	A	0.36	-0.180 [-0.248; -0.113]	1.46 x 10-7
rs33852	FBXW11	5	171189571	G	0.32	0.185 [0.115; 0.254]	1.7 x 10-7
rs9967417	DYM	18	46959500	G	0.44	0.173 [0.108; 0.238]	2.1 x 10-7
rs720390	IGF2BP2	3	185548683	A	0.37	0.175 [0.108; 0.242]	3.05 x 10-7
rs4973429	C2orf52	2	232377818	T	0.32	-0.182 [-0.252; -0.112]	3.08 x 10-7
rs749052	NPPC	2	232796610	C	0.06	-0.350 [-0.486; -0.214]	4.68 x 10-7
rs12330322	RYBP	3	72455355	T	0.22	-0.196 [-0.275; -0.118]	8.69 x 10-7
rs4141885	HIST1H1E	6	26157481	T	0.08	-0.288 [-0.410; -0.166]	3.61 x 10-6
rs12470505	CCDC108	2	219908369	G	0.1	-0.254 [-0.363; -0.145]	5.3 x 10-6
rs996743	OTUD4	4	146128884	G	0.09	-0.262 [-0.376; -0.149]	5.98 x 10-6
rs648831	BCKDHB	6	80956208	C	0.47	-0.151 [-0.216; -0.085]	6.4 x 10-6
rs5742915	PML	15	74336633	C	0.46	0.149 [0.084; 0.214]	6.5 x 10-6
rs7849585	QSOX2	9	139111870	T	0.34	0.157 [0.088; 0.225]	7.28 x 10-6
rs7027110	ZNF462	9	109599046	A	0.23	0.174 [0.097; 0.251]	1.04 x 10-5
rs12458127	DYM	18	46657358	T	0.05	-0.329 [-0.477; -0.181]	1.33 x 10-5
rs12153391	FBXW11	5	171203438	A	0.25	-0.150 [-0.225; -0.075]	8.29 x 10-5
rs2074977	NFIC	19	3434028	C	0.36	0.135 [0.068; 0.203]	8.83 x 10-5
rs3807931	ITGB8	7	20381674	A	0.46	0.125 [0.059; 0.190]	0.000176
rs7534365	SV2A	1	149876124	C	0.13	0.194 [0.09; 0.299]	0.000269
rs2573625	ADAMTS17	15	100513158	C	0.34	-0.126 [-0.195; -0.057]	0.000363
rs227724	C17orf67	17	54778817	T	0.34	0.119 [0.051; 0.187]	0.000636
rs1582931	CCDC100	5	122657199	A	0.47	-0.112 [-0.178; -0.046]	0.000868
rs2806561	LUZP1	1	23504795	G	0.44	-0.101 [-0.166; -0.036]	0.00226
rs1659127	MKL2	16	14388305	A	0.33	0.106 [0.037; 0.175]	0.00245
rs10948222	SUPT3H	6	45244415	C	0.4	0.099 [0.033; 0.165]	0.00317
rs7043114	IPPK	9	95387983	C	0.44	0.083 [0.018; 0.148]	0.0128
Abbreviations: SNP: single nucleotide polymorphism, CHR: chromosome, BP: base pair, EA: effect allele, MAF: minor allele frequency, OLS: the effect size in dioptres per copy of the risk allele, CI: confidence interval.

## Sheet: Supplementary Data 4
Supplementary Data 4. Summary statistics for CQR-MR effect estimates for variants associated with height
SNP	GENE	b0		b1		b2
		Beta [95% CI]	P	Beta [95% CI]	P	Beta [95% CI]	P
rs143384	GDF5	0.567 [0.441; 0.693]	7.21 x 10-18	0.069 [-0.497; 0.634]	0.812	0.150 [-0.410; 0.710]	0.599
rs724016	ZBTB38	0.481 [0.351; 0.611]	1.42 x 10-12	0.291 [-0.284; 0.866]	0.322	-0.274 [-0.839; 0.292]	0.343
rs3825199	SOCS2	0.551 [0.401; 0.701]	1.87 x 10-12	-0.682 [-1.351; -0.013]	0.0456	0.715 [0.056; 1.373]	0.0333
rs3791679	EFEMP1	-0.536 [-0.685; -0.387]	5.31 x 10-12	0.260 [-0.408; 0.929]	0.445	-0.239 [-0.897; 0.419]	0.476
rs9428104	SPAG17	-0.449 [-0.592; -0.306]	1.70 x 10-09	0.345 [-0.291; 0.982]	0.288	-0.272 [-0.898; 0.354]	0.395
rs17556750	PRKG2	0.428 [0.289; 0.566]	3.68 x 10-09	-0.062 [-0.683; 0.558]	0.845	-0.106 [-0.721; 0.509]	0.735
rs11144688	PCSK5	-0.578 [-0.769; -0.387]	6.65 x 10-09	0.814 [-0.045; 1.673]	0.0633	-0.775 [-1.629; 0.079]	0.0751
rs4896582	GPR126	-0.402 [-0.539; -0.266]	1.67 x 10-08	-0.032 [-0.64; 0.576]	0.918	0.088 [-0.511; 0.686]	0.774
rs2871865	IGF1R	-0.571 [-0.765; -0.376]	2.00 x 10-08	0.180 [-0.695; 1.056]	0.687	-0.029 [-0.892; 0.835]	0.948
rs7692995	LCORL	-0.523 [-0.706; -0.34]	4.00 x 10-08	-0.290 [-1.104; 0.524]	0.486	0.367 [-0.439; 1.173]	0.372
rs806794	HIST1H2BF	-0.401 [-0.541; -0.261]	4.00 x 10-08	0.163 [-0.463; 0.788]	0.61	-0.170 [-0.786; 0.446]	0.589
rs42039	CDK6	0.402 [0.261; 0.544]	5.23 x 10-08	0.208 [-0.431; 0.848]	0.523	-0.183 [-0.82; 0.454]	0.573
rs3760318	CENTA2	-0.363 [-0.493; -0.232]	9.87 x 10-08	0.132 [-0.448; 0.712]	0.655	0.001 [-0.569; 0.571]	0.998
rs2289195	DNMT3A	0.348 [0.221; 0.475]	1.60 x 10-07	-0.070 [-0.638; 0.497]	0.809	0.064 [-0.495; 0.622]	0.823
rs4369779	CABLES1	-0.420 [-0.574; -0.265]	1.86 x 10-07	-0.120 [-0.809; 0.568]	0.732	0.134 [-0.546; 0.814]	0.699
rs2857693	BAT2	-0.34 [-0.465; -0.215]	1.90 x 10-07	0.482 [-0.082; 1.047]	0.0941	-0.395 [-0.956; 0.167]	0.168
rs11049611	CCDC91	-0.369 [-0.505; -0.233]	2.13 x 10-07	0.377 [-0.227; 0.981]	0.221	-0.397 [-0.992; 0.197]	0.19
rs798497	GNA12	-0.366 [-0.502; -0.23]	2.62 x 10-07	-0.086 [-0.691; 0.520]	0.782	-0.051 [-0.645; 0.544]	0.867
rs7162542	ADAMTSL3	-0.327 [-0.449; -0.204]	3.36 x 10-07	-0.151 [-0.700; 0.398]	0.589	0.167 [-0.374; 0.709]	0.545
rs2888877	CDK6	0.396 [0.245; 0.547]	5.04 x 10-07	0.070 [-0.613; 0.754]	0.84	-0.191 [-0.874; 0.492]	0.584
rs552707	JAZF1	0.359 [0.219; 0.500]	9.69 x 10-07	0.214 [-0.410; 0.839]	0.501	-0.256 [-0.872; 0.361]	0.417
rs11880992	DOT1L	0.325 [0.198; 0.453]	9.71 x 10-07	-0.189 [-0.758; 0.380]	0.515	0.071 [-0.490; 0.631]	0.805
rs1812175	HHIP	-0.424 [-0.589; -0.258]	9.86 x 10-07	-0.234 [-0.977; 0.509]	0.537	-0.074 [-0.806; 0.657]	0.842
rs16942341	ACAN	-0.935 [-1.312; -0.558]	2.03 x 10-06	-0.253 [-1.931; 1.424]	0.767	0.075 [-1.579; 1.729]	0.929
rs12209223	FILIP1	0.501 [0.298; 0.704]	2.18 x 10-06	-0.645 [-1.572; 0.281]	0.172	0.475 [-0.454; 1.404]	0.316
rs10780910	SPIN1	0.314 [0.187; 0.441]	2.19 x 10-06	-0.520 [-1.087; 0.047]	0.0723	0.531 [-0.027; 1.090]	0.0622
rs9835332	C3orf63	-0.305 [-0.429; -0.181]	2.59 x 10-06	0.380 [-0.176; 0.935]	0.181	-0.458 [-1.007; 0.090]	0.102
rs8756	HMGA2	0.306 [0.181; 0.431]	2.86 x 10-06	0.169 [-0.389; 0.727]	0.553	-0.052 [-0.601; 0.496]	0.852
rs606452	SERPINH1	0.448 [0.264; 0.632]	3.17 x 10-06	-0.282 [-1.105; 0.540]	0.501	0.174 [-0.637; 0.985]	0.675
rs3118905	DLEU7	-0.341 [-0.483; -0.2]	3.73 x 10-06	-0.499 [-1.127; 0.128]	0.119	0.594 [-0.021; 1.208]	0.0582
rs3800461	C6orf106	0.449 [0.263; 0.635]	3.85 x 10-06	-0.094 [-0.931; 0.743]	0.826	0.034 [-0.792; 0.859]	0.936
rs2425163	PHF20	0.402 [0.235; 0.569]	4.04 x 10-06	0.072 [-0.668; 0.812]	0.849	-0.071 [-0.801; 0.659]	0.849
rs12214804	HMGA1	0.557 [0.324; 0.79]	4.58 x 10-06	-0.286 [-1.309; 0.737]	0.583	0.294 [-0.709; 1.297]	0.565
rs9292468	C5orf23	0.299 [0.173; 0.426]	5.73 x 10-06	-0.464 [-1.028; 0.100]	0.107	0.472 [-0.085; 1.028]	0.0966
rs6845999	HHIP	0.298 [0.172; 0.424]	6.13 x 10-06	0.151 [-0.411; 0.713]	0.598	0.092 [-0.460; 0.644]	0.744
rs10748128	FRS2	0.302 [0.172; 0.433]	9.08 x 10-06	-0.191 [-0.773; 0.391]	0.521	0.251 [-0.325; 0.826]	0.393
rs2278483	CENPO	0.353 [0.199; 0.507]	1.08 x 10-05	0.093 [-0.586; 0.772]	0.789	-0.349 [-1.014; 0.316]	0.303
rs10958476	PLAG1	0.364 [0.205; 0.522]	1.09 x 10-05	0.187 [-0.511; 0.884]	0.6	-0.245 [-0.928; 0.439]	0.483
rs12639764	TET2	-0.284 [-0.41; -0.158]	1.50 x 10-05	0.083 [-0.481; 0.647]	0.773	-0.048 [-0.605; 0.509]	0.866
rs422421	FGFR4	-0.338 [-0.491; -0.186]	2.14 x 10-05	0.023 [-0.658; 0.703]	0.948	0.060 [-0.613; 0.732]	0.862
rs2079795	C17orf82	0.283 [0.155; 0.412]	2.27 x 10-05	-0.056 [-0.633; 0.520]	0.848	0.179 [-0.395; 0.752]	0.542
rs7971536	CCDC53	-0.270 [-0.394; -0.146]	3.11 x 10-05	0.330 [-0.225; 0.885]	0.244	-0.283 [-0.832; 0.267]	0.313
rs17511102	CDC42EP3	0.470 [0.253; 0.687]	3.28 x 10-05	-0.545 [-1.517; 0.426]	0.271	0.687 [-0.268; 1.642]	0.159
rs1036821	ZFAT	-0.297 [-0.435; -0.159]	3.75 x 10-05	0.321 [-0.292; 0.933]	0.305	-0.260 [-0.861; 0.342]	0.397
rs1582931	CCDC100	-0.269 [-0.395; -0.143]	4.23 x 10-05	0.538 [-0.023; 1.100]	0.0602	-0.336 [-0.891; 0.218]	0.234
rs2687950	KCNRG	0.309 [0.164; 0.454]	4.46 x 10-05	0.142 [-0.504; 0.789]	0.666	-0.140 [-0.776; 0.497]	0.667
rs1155939	C6orf173	0.262 [0.138; 0.386]	5.19 x 10-05	-0.150 [-0.704; 0.405]	0.597	0.223 [-0.326; 0.772]	0.427
rs991967	TGFB2	0.291 [0.153; 0.429]	5.46 x 10-05	-0.056 [-0.67; 0.558]	0.858	-0.082 [-0.687; 0.523]	0.791
rs2856321	ETV6	0.269 [0.141; 0.398]	5.76 x 10-05	-0.210 [-0.783; 0.363]	0.473	0.178 [-0.386; 0.743]	0.536
rs2257011	SH3GL3	0.261 [0.136; 0.386]	6.25 x 10-05	0.182 [-0.377; 0.740]	0.524	-0.205 [-0.757; 0.346]	0.465
rs1884897	BMP2	0.268 [0.139; 0.397]	6.75 x 10-05	0.024 [-0.551; 0.599]	0.935	0.142 [-0.426; 0.710]	0.625
rs17450430	STAU1	0.301 [0.156; 0.447]	6.78 x 10-05	-0.048 [-0.694; 0.598]	0.884	-0.061 [-0.699; 0.577]	0.852
rs2284746	MFAP2	-0.256 [-0.381; -0.131]	8.34 x 10-05	-0.272 [-0.829; 0.285]	0.339	0.336 [-0.213; 0.886]	0.231
rs6894139	MEF2C	-0.257 [-0.382; -0.132]	8.38 x 10-05	-0.066 [-0.621; 0.489]	0.817	0.125 [-0.421; 0.670]	0.654
rs2070776	CD79B	-0.305 [-0.454; -0.156]	8.85 x 10-05	-0.027 [-0.698; 0.643]	0.936	-0.035 [-0.698; 0.627]	0.916
rs3116168	DIS3L2	-0.289 [-0.431; -0.148]	9.02 x 10-05	-0.005 [-0.637; 0.627]	0.988	0.005 [-0.618; 0.628]	0.988
rs4448343	PTCH1	0.272 [0.139; 0.406]	9.13 x 10-05	0.1440 [-0.45; 0.738]	0.635	-0.123 [-0.709; 0.463]	0.681
rs509035	GHSR	0.274 [0.140; 0.408]	9.24 x 10-05	-0.371 [-0.971; 0.228]	0.225	0.448 [-0.144; 1.039]	0.138
rs6919534	ZNF76	-0.364 [-0.544; -0.185]	9.91 x 10-05	0.260 [-0.539; 1.060]	0.523	-0.320 [-1.11; 0.471]	0.428
rs6457374	HLA-C	0.274 [0.139; 0.409]	0.000101	0.303 [-0.298; 0.905]	0.323	-0.364 [-0.958; 0.231]	0.231
rs1074683	PXMP4	-0.285 [-0.428; -0.141]	0.000145	0.085 [-0.556; 0.725]	0.795	-0.081 [-0.714; 0.552]	0.802
rs4733724	MLZE	-0.297 [-0.449; -0.145]	0.000186	-0.249 [-0.938; 0.440]	0.479	0.006 [-0.679; 0.691]	0.986
rs10859567	CRADD	-0.243 [-0.369; -0.118]	0.000208	-0.321 [-0.883; 0.241]	0.263	0.348 [-0.206; 0.902]	0.218
rs9392918	BMP6	0.239 [0.115; 0.363]	0.000228	-0.023 [-0.578; 0.532]	0.935	0.190 [-0.359; 0.738]	0.497
rs1415701	L3MBTL3	-0.278 [-0.422; -0.133]	0.000242	0.010 [-0.636; 0.655]	0.976	-0.128 [-0.764; 0.508]	0.693
rs12474201	SOCS5	0.243 [0.115; 0.372]	0.000285	-0.295 [-0.866; 0.277]	0.312	0.298 [-0.265; 0.862]	0.299
rs7033487	PAPPA	-0.296 [-0.453; -0.139]	0.000296	0.233 [-0.469; 0.936]	0.516	-0.354 [-1.051; 0.344]	0.32
rs7849585	QSOX2	0.251 [0.117; 0.384]	0.000318	-0.456 [-1.051; 0.139]	0.133	0.405 [-0.181; 0.991]	0.176
rs2280470	ACAN	0.246 [0.114; 0.378]	0.000346	0.099 [-0.492; 0.690]	0.743	-0.031 [-0.616; 0.554]	0.917
rs7740107	L3MBTL3	0.266 [0.123; 0.408]	0.000371	0.145 [-0.489; 0.778]	0.654	-0.071 [-0.695; 0.552]	0.822
rs3817428	ACAN	-0.257 [-0.397; -0.117]	0.000441	0.097 [-0.524; 0.718]	0.76	-0.199 [-0.811; 0.412]	0.523
rs9217	ZBTB4	0.238 [0.108; 0.367]	0.00045	-0.078 [-0.657; 0.502]	0.793	0.013 [-0.560; 0.585]	0.965
rs817300	PTCH1	-0.398 [-0.616; -0.18]	0.000467	-0.011 [-1.005; 0.982]	0.982	-0.330 [-1.326; 0.666]	0.516
rs7652177	FNDC3B	-0.23 [-0.356; -0.104]	0.000476	0.079 [-0.481; 0.638]	0.783	-0.181 [-0.732; 0.370]	0.519
rs2305833	VIL1	-0.234 [-0.363; -0.106]	0.000489	0.321 [-0.249; 0.892]	0.27	-0.314 [-0.874; 0.246]	0.272
rs10770705	SLCO1C1	0.238 [0.107; 0.369]	0.000515	-0.018 [-0.603; 0.568]	0.953	-0.162 [-0.739; 0.415]	0.582
rs7980687	SBNO1	0.284 [0.127; 0.442]	0.000532	-0.164 [-0.860; 0.532]	0.645	0.290 [-0.393; 0.973]	0.406
rs1401795	C17orf67	-0.229 [-0.356; -0.102]	0.000536	-0.031 [-0.595; 0.532]	0.913	0.097 [-0.458; 0.652]	0.732
rs3814333	GLT25D2	0.247 [0.110; 0.384]	0.000538	0.068 [-0.536; 0.671]	0.826	-0.089 [-0.680; 0.501]	0.767
rs7027110	ZNF462	0.279 [0.124; 0.435]	0.000591	-0.236 [-0.921; 0.448]	0.499	0.0450 [-0.626; 0.716]	0.896
rs11175992	HMGA2	-0.274 [-0.43; -0.118]	0.000776	0.119 [-0.582; 0.820]	0.739	-0.084 [-0.780; 0.611]	0.812
rs314263	LIN28B	0.230 [0.098; 0.361]	0.000828	0.290 [-0.298; 0.877]	0.334	-0.288 [-0.868; 0.292]	0.331
rs4141885	HIST1H1E	-0.41 [-0.646; -0.175]	0.000832	0.793 [-0.253; 1.84]	0.137	-0.888 [-1.925; 0.148]	0.093
rs2573625	ADAMTS17	-0.228 [-0.362; -0.094]	0.00114	0.428 [-0.170; 1.027]	0.161	-0.366 [-0.956; 0.224]	0.224
rs2074977	NFIC	0.211 [0.083; 0.339]	0.00158	-0.307 [-0.878; 0.264]	0.292	0.268 [-0.296; 0.832]	0.351
rs6696239	ZNF678	-0.258 [-0.416; -0.100]	0.00174	-0.111 [-0.811; 0.589]	0.757	0.072 [-0.613; 0.756]	0.838
rs6955948	TMEM176A	0.227 [0.087; 0.366]	0.00187	-0.193 [-0.815; 0.430]	0.544	0.327 [-0.288; 0.942]	0.297
rs2974438	SLIT3	-0.247 [-0.401; -0.093]	0.00207	-0.480 [-1.171; 0.212]	0.174	0.700 [0.016; 1.385]	0.0449
rs2854207	CSH2	0.225 [0.085; 0.366]	0.00215	0.400 [-0.225; 1.026]	0.21	-0.291 [-0.908; 0.325]	0.354
rs181338	ZCCHC6	-0.197 [-0.320; -0.073]	0.00228	0.011 [-0.537; 0.558]	0.969	-0.034 [-0.570; 0.503]	0.902
rs9993613	ADAMTS3	0.199 [0.073; 0.324]	0.00237	-0.049 [-0.605; 0.506]	0.862	0.165 [-0.379; 0.710]	0.552
rs9967417	DYM	0.197 [0.070; 0.324]	0.00288	-0.137 [-0.700; 0.425]	0.633	0.155 [-0.397; 0.707]	0.583
rs5742915	PML	0.192 [0.068; 0.316]	0.00301	-0.172 [-0.726; 0.382]	0.543	0.120 [-0.428; 0.669]	0.667
rs1265097	PSORS1C1/PSORS1C2	-0.352 [-0.581; -0.123]	0.00319	0.466 [-0.554; 1.487]	0.37	-0.628 [-1.63; 0.374]	0.219
rs4803468	BCKDHA	0.192 [0.066; 0.318]	0.00352	0.009 [-0.55; 0.569]	0.975	0.100 [-0.449; 0.650]	0.72
rs9650315	CHCHD7	-0.267 [-0.444; -0.091]	0.00373	-0.770 [-1.573; 0.032]	0.0598	0.786 [-0.013; 1.586]	0.054
rs10990303	PTCH1	0.234 [0.079; 0.390]	0.00395	0.057 [-0.637; 0.751]	0.872	0.078 [-0.606; 0.761]	0.824
rs17721822	BMP2	-0.195 [-0.326; -0.065]	0.00405	-0.008 [-0.587; 0.570]	0.978	0.008 [-0.562; 0.577]	0.979
rs1753637	DLEU7	0.198 [0.066; 0.330]	0.00417	0.081 [-0.509; 0.671]	0.787	-0.054 [-0.634; 0.525]	0.854
rs310421	FAM46A	-0.185 [-0.309; -0.061]	0.00417	0.074 [-0.478; 0.627]	0.792	-0.128 [-0.672; 0.417]	0.646
rs12470505	CCDC108	-0.312 [-0.521; -0.102]	0.00431	0.068 [-0.859; 0.995]	0.886	0.121 [-0.789; 1.031]	0.794
rs12538407	IGF2BP3	-0.187 [-0.314; -0.059]	0.00515	-0.180 [-0.749; 0.390]	0.536	0.192 [-0.37; 0.754]	0.503
rs4986172	ACBD4	-0.192 [-0.325; -0.058]	0.00602	0.338 [-0.253; 0.930]	0.262	-0.537 [-1.120; 0.046]	0.0711
rs4337252	LOXL1	0.179 [0.054; 0.304]	0.00615	-0.037 [-0.590; 0.517]	0.896	0.080 [-0.464; 0.624]	0.773
rs862034	LTBP2	-0.182 [-0.311; -0.053]	0.00674	0.206 [-0.368; 0.780]	0.482	-0.284 [-0.849; 0.281]	0.325
rs7870753	HABP4	0.211 [0.061; 0.361]	0.00719	0.080 [-0.591; 0.752]	0.815	0.205 [-0.456; 0.866]	0.543
rs11677466	DIS3L2	0.313 [0.089; 0.537]	0.00741	0.176 [-0.815; 1.166]	0.728	-0.021 [-0.991; 0.948]	0.966
rs7551732	PKN2	-0.176 [-0.303; -0.05]	0.00763	0.123 [-0.441; 0.687]	0.669	-0.241 [-0.796; 0.314]	0.395
rs4973429	C2orf52	-0.185 [-0.318; -0.051]	0.00816	-0.107 [-0.698; 0.483]	0.722	0.159 [-0.416; 0.734]	0.587
rs4868126	FBXW11	-0.189 [-0.326; -0.051]	0.00844	-0.435 [-1.046; 0.176]	0.163	0.433 [-0.169; 1.034]	0.159
rs1809889	FAM101A	0.197 [0.053; 0.340]	0.00874	0.019 [-0.617; 0.655]	0.954	0.053 [-0.570; 0.675]	0.868
rs33852	FBXW11	0.181 [0.049; 0.314]	0.00884	0.024 [-0.571; 0.619]	0.936	-0.061 [-0.650; 0.528]	0.84
rs3020418	ESR1	0.191 [0.050; 0.332]	0.00923	0.259 [-0.363; 0.881]	0.414	-0.293 [-0.903; 0.316]	0.345
rs11684404	EIF2AK3	0.174 [0.041; 0.307]	0.012	0.021 [-0.571; 0.613]	0.946	0.051 [-0.534; 0.636]	0.864
rs4548838	ADAMTS17	0.167 [0.039; 0.294]	0.0121	0.088 [-0.477; 0.653]	0.759	-0.013 [-0.570; 0.544]	0.963
rs4735677	PXMP3	0.181 [0.039; 0.322]	0.0147	0.155 [-0.469; 0.779]	0.627	-0.131 [-0.738; 0.477]	0.674
rs1950500	NFATC4	0.169 [0.034; 0.304]	0.0162	-0.004 [-0.607; 0.600]	0.991	0.083 [-0.514; 0.681]	0.784
rs720390	IGF2BP2	0.163 [0.033; 0.294]	0.0163	-0.062 [-0.639; 0.516]	0.835	0.115 [-0.453; 0.683]	0.691
rs7716219	SLC38A9	0.163 [0.030; 0.296]	0.019	0.300 [-0.294; 0.894]	0.322	-0.373 [-0.957; 0.212]	0.212
rs11633371	ACAN	0.151 [0.027; 0.274]	0.0195	0.268 [-0.282; 0.818]	0.339	-0.253 [-0.795; 0.288]	0.359
rs4240326	ANAPC10	0.150 [0.024; 0.275]	0.0227	0.383 [-0.175; 0.941]	0.179	-0.409 [-0.957; 0.139]	0.143
rs648831	BCKDHB	-0.143 [-0.267; -0.019]	0.0277	-0.100 [-0.658; 0.458]	0.725	0.143 [-0.408; 0.694]	0.611
rs6600365	SCMH1	0.143 [0.017; 0.268]	0.029	0.144 [-0.413; 0.700]	0.613	-0.122 [-0.670; 0.426]	0.662
rs996743	OTUD4	-0.236 [-0.446; -0.027]	0.0305	0.072 [-0.882; 1.027]	0.882	-0.232 [-1.183; 0.719]	0.633
rs12458127	DYM	-0.330 [-0.628; -0.032]	0.0338	0.203 [-1.114; 1.521]	0.762	-0.279 [-1.566; 1.008]	0.671
rs6439168	H1FX	-0.164 [-0.314; -0.015]	0.035	-0.344 [-1.008; 0.320]	0.31	0.273 [-0.379; 0.926]	0.411
rs227724	C17orf67	0.139 [0.009; 0.270]	0.0401	-0.097 [-0.675; 0.481]	0.743	0.091 [-0.477; 0.658]	0.754
rs12125882	DNM3	0.131 [0.006; 0.255]	0.045	0.367 [-0.189; 0.923]	0.195	-0.340 [-0.888; 0.208]	0.224
rs1923367	ZCCHC24	-0.127 [-0.252; -0.002]	0.0518	0.071 [-0.483; 0.626]	0.801	-0.313 [-0.857; 0.230]	0.258
rs10948222	SUPT3H	0.126 [-0.001; 0.254]	0.0573	-0.072 [-0.637; 0.493]	0.803	0.011 [-0.544; 0.567]	0.968
rs2093210	C14orf39	0.122 [-0.005; 0.249]	0.0656	0.213 [-0.356; 0.783]	0.463	-0.075 [-0.639; 0.489]	0.794
rs12330322	RYBP	-0.138 [-0.282; 0.006]	0.0662	0.020 [-0.634; 0.673]	0.953	-0.251 [-0.903; 0.401]	0.45
rs7701414	PDLIM4	0.111 [-0.015; 0.237]	0.0918	0.339 [-0.224; 0.902]	0.238	-0.300 [-0.856; 0.256]	0.29
rs2806561	LUZP1	-0.107 [-0.234; 0.019]	0.103	-0.115 [-0.672; 0.442]	0.686	0.198 [-0.35; 0.746]	0.478
rs7466269	FUBP3	-0.110 [-0.242; 0.022]	0.111	-0.371 [-0.954; 0.213]	0.213	0.343 [-0.229; 0.915]	0.24
rs1681630	PTPRJ	0.109 [-0.025; 0.243]	0.119	0.594 [0.000; 1.188]	0.05	-0.549 [-1.133; 0.036]	0.0657
rs7154721	TRIP11	-0.102 [-0.229; 0.024]	0.121	-0.417 [-0.980; 0.146]	0.147	0.290 [-0.264; 0.845]	0.305
rs6694089	DNM3	0.109 [-0.029; 0.246]	0.13	0.677 [0.069; 1.284]	0.029	-0.577 [-1.170; 0.017]	0.0568
rs1368380	FBXW11	0.099 [-0.028; 0.226]	0.135	0.349 [-0.214; 0.913]	0.224	-0.213 [-0.767; 0.341]	0.452
rs1659127	MKL2	0.098 [-0.032; 0.229]	0.147	-0.272 [-0.854; 0.310]	0.36	0.402 [-0.172; 0.977]	0.17
rs526896	PITX1	-0.098 [-0.234; 0.038]	0.168	-0.362 [-0.970; 0.245]	0.243	0.240 [-0.357; 0.837]	0.431
rs6902771	ESR1	0.087 [-0.037; 0.212]	0.179	0.370 [-0.186; 0.926]	0.193	-0.227 [-0.777; 0.323]	0.418
rs3807931	ITGB8	0.083 [-0.041; 0.207]	0.201	0.298 [-0.254; 0.851]	0.29	-0.332 [-0.875; 0.211]	0.23
rs7043114	IPPK	0.073 [-0.052; 0.198]	0.265	0.000 [-0.555; 0.555]	1	0.015 [-0.532; 0.561]	0.958
rs7733195	FAM44B	-0.067 [-0.196; 0.062]	0.317	-0.403 [-0.980; 0.175]	0.172	0.265 [-0.305; 0.835]	0.362
rs7534365	SV2A	-0.043 [-0.242; 0.157]	0.684	0.922 [0.023; 1.821]	0.0443	-0.748 [-1.645; 0.150]	0.103
rs12153391	FBXW11	-0.020 [-0.163; 0.122]	0.786	-0.713 [-1.35; -0.076]	0.0283	0.729 [0.097; 1.360]	0.0237
rs749052	NPPC	0.028 [-0.237; 0.292]	0.842	-1.306 [-2.476; -0.136]	0.0287	0.874 [-0.279; 2.027]	0.138
